# Supplementary material for: Characterization and Evaluation of Rapamycin-Loaded Nano-Micelle Ophthalmic Solution
Source: J Funct Biomater. 2023 Jan 16;14(1):49. doi: 10.3390/jfb14010049 (PMC9862165; doi:10.3390/jfb14010049)
Supplement: Supplementary file 1 [file jfb-14-00049-s001.zip]

Archive with 1 entries (1 files):
- jfb-2059840-supplementary.pdf
